# Supplementary material for: Patterns of Coevolutionary Adaptations across Time and Space in Mouse Gammaretroviruses and Three Restrictive Host Factors
Source: Viruses. 2021 Sep 18;13(9):1864. doi: 10.3390/v13091864 (PMC8472935; doi:10.3390/v13091864)
Supplement: Supplementary file 1 [file viruses-13-01864-s001.zip]

Archive with 2 entries (2 files):
- DatafileS1.txt
- Supplementary_Information_Revised.pdf
