# Supplementary material for: Patterns of Coevolutionary Adaptations across Time and Space in Mouse Gammaretroviruses and Three Restrictive Host Factors
Source: Viruses. 2021 Sep 18;13(9):1864. doi: 10.3390/v13091864 (PMC8472935; doi:10.3390/v13091864)
Supplement: Supplementary file 1 [file viruses-13-01864-s001.zip › DatafileS1.txt]

E-ERV SU-RBD 

>Akus-ERV    M.musculus sub-Aks 
AGAATACCAGGCTCCTTCTTCTTCTCCCCCGGGGCCCCCTTGCTGTTCAGAAAGCAGCGGGTCCCCATCAGGCTGTTCCAGAGATTGTGAGGAGCCCCTGACTTCATATACCCCCCGGTGCAATACGGCCTGGAACAGACTTAAGTTATCTAAAGTGACACATGCACACAATGAAGGATTCTATGTCTGCCCCGGGCCACATCGCCCCCGGTGGGCCCGGTCGTGTGGTGGTCCGGAATCCTTCTATTGTGCCTCCTGGAGCTGTGAAACAACAGGCCGAGCATCCTGGAAACCATCCTCGTCCTGGGACTATATCACAGTAAGCAACAACTTAACTTCAGACCAGGCAACCCCGGTATGTAAAAGTAATAAGTGGTGCAACCCCTTAGCTATCCGGTTCACGAGCCCCGGAAAGAAGGCCACCTCCTGGGTCTCAGGTCATTATTGGGGATTGCGCCTATACGTCTCTGGACATGACCCAGGGCTCATCTTTGGGATCCGACTTAAAATTACAGACTCGGGGCCCCGGGTCCCA
>Lasa-ERV    M.musculus sub-Las
AGAATACCAGGCTCCTTCTTCTTCTCCCCCGGGGCCCCCTTGCTGTTCAGAAAGCAGCGGGTCCCCATCAGGCTGTTCCAGAGATTGTGAGGAGCCCCTGACTTCATATACCCCCCGGTGCAATACGGCCTGGAACAGACTTAAGTTATCTAAAGTGACACATGCACACAATGAAGGATTCTATGTCTGCCCCGGGCCACATCGCCCCCGGTGGGCCCGGTCATGTGGTGGTCCGGAATCCTTCTATTGTGCCTCCTGGAGCTGCGAAACAACAGGCCGAGCATCCTGGAAACCATCCTCGTCTTGGGACTACATCACAGTAAGCAACAACTTAACTTCAGACCAGGCAACCCCGGTATGTAAAAGTAATAAGTGGTGCAACCCCTTAGCTATCCGGTTCACGAGCCCCGGAAAGAAGGCCACCTCCTGGGTCTCAGGTCATTATTGGGGACTGCGCCTATACGTCTCTGGACATGACCCAGGGCTCATCTTTGGGATCCGACTTAAAATTACAGACTCGGGGCCCCGGGTCCCA
>Lewes-ERV    LEWES/EiJ
AGAATACCAGGCTCCTTCTTCTTCTCCCCCGGGGCCCCCCTGCTGTTCAGAAAGCAACGGGTCCCCTTCAGGCTGTTCCAGAGATTGTGAGGAGCCCCTGACTTCACATACCCCCCGGTGCAATACGGCCTGGAACCGACTTAAGTTATCTAAAGTGACACATGCACACAATGAAGGATTCTATGTCTGCCCCGGGCCACATCGCCCCCGGTGGGCCCGGTCGTGTGGTGGTCCGGAATCCTTCTATTGTGCCTCCTGGAGCTGCGAAACAACAGGCCGAGCATCCTGGAAACCATCCTCGTCCTGGGACTACATCACAGTAAGCAACAACTTAACTTCAAACCAAGCAACCCCGGTATGTAAAAGTAATAAGTGGTGCAACCCCTTAGCTATCCGGTTCACGAGCCCCGGAAAAAAGGCCACCTCCTGGGTCTCAGGTTATTATTGGGGATTGCGCCTATACGTCTCTGGACATGACCCAGGGCTCATCTTTGGGATCCGACTTAAAATTACAGACTCGGGGCCCCGGGTCCCA
>MOLG-ERV     MOLG/DnJ
AGAATATCGGGCTCCTTTTTCTCCTCCCCCGGGGCCCCCCTGCTGTTCAGGAAGCAGCGACTCCACGCCAGGCTGTTCCAGAGATTGTGAGGAGCCCCTGACTTCATATACTCCCCGGTGCAATACGGCCTGGAACAGACTTAAGTTATCTAAAGTGACACATGCACACAATGAAGGATTCTATGTCTGCCCCGGGCCACATCGCCCCCGGTGGGCCCGGTCGTGTGGTGGTCCAGAATCCTTCTATTGTGCCTCTTGGGGCTGCGAAACCACAGGCCGAGCATCCTGGAAACCATCCTCGTCCTGGGACTACATCACAGTAAGCAACAATCTAACCTCAGACCAGGCAACCCCAGTATGCAAAGGTAATGAGTGGTGCAACTCCTTAACTATCCGGTTCACGAGCTTTGGAAAACAGGCCACCTCCTGGGTCACAGGCCATTGGTGGGGATTGCGCCTATACGTCTCTGGACATGACCCAGGGCTCATCTTTGGGATCCGACTTAAAATTACAGACTCGGGGCCCCGGGTCCCA
>MSM-ERV  M.m.molossinus MSM
AGAATATCGGGCCCCTTTTTCTCCTCCCCCGGGGCCCCCCTGCTGTTCAGGAAGCAGCGACTCCACGCCAGGCTGTTCCAAAGATTGTGAAGAGCCCCTGACTTCATATACTCCCCGGTGCAATACGGCCTGGAACAGACTTAAGTTATCTAAAGTGACACGTGCACACAATGAAGGATTCTATGTCTGCCCCGGGCCACATCGCCCCCGGTGGGCCCGGTCGTGTGGTGGTCCAGAATCCTTCTATTGTGCCTCTTGGGGCTGCGAAACCACAGGCCGAGCATCCTGGAAACCATCCTCGTCCTGGGACTACATCACAGTAAGCAACAATCTAACCCCAGACCAGGCAACCCCAGTATGCAAAGGTAATGAGTGGTGCAACTCCTTAACTATCCGGTTCACGAGcTTTGGAAAACAGGCCACCTCCTGGGTCACAGGCCATTGGTGGGGATTGCGCCTATACGTCTCTGGACATGACCCAGGGCTCATCTTTGGGATCCGACTTAAAATTACAGACTCGGGGCCCCGGGTCCCA
>VEJ-ERV1  M.m.musculus VEJ
GGACAATCAACCTCCGTACTCCTCTCCCCCGGGGCCCCCTTGTTGCTCGGGAGATAAGGGGTCCGTGTCGGGCTGTGCTAGGGACTGTGATGAACCCTTGACCTCTTACTCCCCTCGATGCAATACAGCCTGGAATAGACTGAAACTGGCCCAGGTGACACACGCACCCAAAGAGGGATTCTATGTCTGCCCTGGGTCACACCGCCCTAGGTGGGCTCGATCGTGCGGAGGTCCAGAAGCCTATTATTGTGCTTCCTGGGGATGTAAAACTACAGGCCGAGCAGCCTGGAAACCAACTTCATCTTGGGACTACATCACAGTAAGCAATAACTTGTCATCCCCGCAGGCCACCAAAGCCTGCAAAAATAATGGCTGGTGCAATCCCCTAGTCTTACGCTTTACGGGTCCAGGAAAGAAGGCCACCTCCTGGACCACAGGTTATGAATGGGGACTGCGCCTATACATCTCTGGGCATGACCCAGGGCTCACTTTTGGGATCCGGCTAAGAGTAACAGATCTGGGACCTAGGGTCCCA
>VEJ-ERV2  M.m.musculus VEJ
AGAATATCGGGCTCCTTTTTCTCCTCCCCCGGGGCCCCCCTGCTGTTCAGGAAGCAGCGACTCCACGCCAGGCTGTTCCAGAGATTGTGAGGAGCCCCTGACTTCATATACTCCCCGGTGCAATACGGCCTGGAACAGACTTAAGTTATCTAAAGTGACACATGCACACAATGGAGGATTCTATGTCTGCCCCGGGCCACATCGCCCCCGGTGGGCCCGGTCATGTGGTGGTCCAGAATCCTTCTATTGTGCCTCTTGGGGCTGCGAAACCACAGGCCGAGCATCCTGGAAACCATCCTCGTCCTGGGACTACATCACAGTAAGCAACAATCTAACCTCAGACCAGGCAACCCCAGTATGCAAAGGTAATGAGTGGTGCAACTCCTTAACTATCCGGTTCACGAGCTTTGGAAAACAGGCCACCTCCTGGGTCACAGGCCATTGGTGGGGATTGCGCCTATACGTCTCTGGACATGACCCAGGGCTCATCTTTGGGATCCGACTTAAAATTACAGACTCGGGGCCCCGGGTCCCA
>VEJ-ERV3  M.m.musculus VEJ
AGAATATCGGGCTCCTTTTTCTCCTCCCCCGGGGCCCCCCTGCTGTTCAGGAAGCAGCGACTCCACGCCAGGCTGTTCCAGAGATTGTGAGGAGCCCCTGACTTCATATACTCCCCGGTGCAATACGGCCTGGAACAGACTTAAGTTATCTAAAGTGACACATGCACACAATGGAGGATTCTATGTCTGCCCCGGGCCACATCGCCCCCGGTGGGCCCGGTCATGTGGTGGTCCAGAATCCTTCTATTGTGCCTCTTGGGGCTGCGAAACCACAGGCCGAGCATCCTGGAAACCATCCTCGTCCTGGGACTACATCACAGTAAGCAACAATCTAACCTCAGACCAGGCAACCCCAGTATGCAAAGGTAATGAGTGGTGCAACTCCTTAACTATCCGGTTCACGAGCTTTGGAAAACAGGCCACCTCCTGGGTCACAGGCCATTGGTGGGGATTGCGCCTATACGTCTCTGGACATGACCCAGGGCTCATCTTTGGGATCCGACTTAAAATTACAGACTCGGGGCCCCGGGTCCCA 
>Vlad-ERV1    M.musculus Vladivostok
AGAATACCAGGCTCCTTCTTCTTCTCCCCCGGGGCCCCCCTGCTGTTCAGAAAGCAGCGGGTCCCCAGCAGGCTGTTCCAGAGATTGTGAGGAGCCCCTGACTTCATATACCCCCCGGTGCAATACGGCCTGGAACAGACTTAAGTTATCTAAAGTGACACATGCACACAATGAAGGATTCTATGTCTGCCCCGGGCCACATCGCCCCCGGTGGGCCCGGTCGTGTGGTGGTCCGGAATCCTTCTATTGTGCCCCCTGGAGCTGCGAAACAACAGGCCGAACATCCTGGAAACCATCCTCGTCCTGGGACTACATCACAGTAAGCAACAACCTAACTTCAGACCAGGCAACCCCGGTATGTAAAAGTAATAAGTGGTGCAACCCCTTAGCTATCCGGTTCACGAGCCCCGGAAGAAAGGCCACCTCCTGGGTCTCAGGTCATTATTGGGGATTGCGCCTATACGTCTCTGGACATGACCCAGGGCTCATCTTTGGGATCCGACTTAAAATTACAGACTCGGGGCCCCGGGTCCCA
>Vlad-ERV2    M.musculus Vladivostok
AGAATACCAGGCTCCTTCTTCTTCTCCCCCGGGGCCCCCCTGCTGTTCAGGAAGCAGCGGGTCCCCATCAGGCTGTTCCAGAGATTGTGAGGAGCCCCTGACTTCATATACCCCCCGGTGCAATACGGCCTGGAACAGACTTAAGTTATCTAAAGTGATACATGCACACAATGAAGGATTCTATGTCTGCCCCGGGCCACATCGCCCCCGGTGGGCCCGGTCGTGTGGTGGTCCGGAATCCTTCTATTGTGCCTCCTGGAGCTGCGAAACAACAGGCCGAGCATCCTGGAAACCATCCTCGTCCTGGGACTACATCACAGTAAGCAACAACTTAACTTCAGACCAGGCAACCCCGGCATGTAAAAGTAATAAATGGTGCAACCCCTTAGCTATCCGGTTCACGAGCCCCGGAAGGAAGGCCACCTCCTGGGTCTCAGGTCATTATTGGGGATTGCGCCTATACGTCTCTGGACATGACCCAGGGCTCATCTTTGGGATCCGACTTAAAATTACAGACTCGGGGCCCCGGGTCCCA
>Vlad-ERV3    M.musculus Vladivostok
AGAATACCAGGCTCCCTCTTCTTCTCCCCCGGGGCCCCCCTGCTGTTCAGGAAGCAGCGGGTCCCCATCAGGCTGTTCCAGAGATTGTGAGGAGCCCCTGACTTCATATACCCCCCGGTGCAATACGGCCTGGAACAGACTTAAGTTATCTAAAGTGACACATGCACACAATGAAGGATTCTATGTCTGCCCCGGGCCACATCGCCCCCGGTGGGCCCGGTCGTGTGGTGGTCCGGAATCCTTCTATTGTGCCTCATGGAGCTGCGAAACAACAGGCCGAGCATCCTGGAAACCATCCTCGTCCTGGGACTACATCACAGTAAGCAACAACTTAACTTCAGACCAGGCAACCCCGGTATGTAAAAGTAATAAGTGGTGCAACCCCTTAGCTATCCGGTTCACGAGCCCCGGAAAGAAGGCCACCTCCTGGGTCTCAGGTCATTATTGGGGATTGCGCCTATACGTCTCTGGACATGACCCAGGGCTCATTTTTGGGATCCGACTTAAAATTACAGACTCGGGGCCCCGGGTCCCA
>Wuhan-ERV    M.musculus sub-Wuh
AGAATACCAGGCTCCTTCTTCTTCTCCCCCGGGGCCCCCCTGCTGTTCAGAAAGCAGCGGGTCCCCATCAGGCTGTTCCAGAGATTGTGAGGAGCCCCTGACTTCATATACCCCCCGGTGCAATACGGCCTGGAACAGACTTAAGTTATCTAAAGTGACACATGCACACAATGAAGGATTCTATGTCTGCCCCGGGCCACATCGCCCCCGGTGGGCCCGGTCGTGTGGTGGTCCGGAATCCTTCTATTGTGCCTCCTGGAGCTGCGAAACAACAGGCCGAGCATCCTGGAAACCATCCTCGTCCTGGGACTACATCACAGTAAGCAACAACTTAACTTCAGACCAGGCAACCCCGGTATGTAAAAGTAATAAGTGGTGCAACCCCTTAGCTATCCGGTTCACGAGCCCCGGAAAGAAGGCCACCTCCTGGGTCTCAGGTCATTATTGGGGATTGCGCCTATACGTCTCTGGACATGACCCAGGGCTCATCTTTGGGATCCGACTTAAAATTACAGACTCGGGGCCCCGGGTCCCA

CAT1

>M.minutoides
TGGGCTGCAAAAACCTAATCGGCCTGGGCCAGCAGATGCTGCGCCGGAAGGTGGTGGACTGCAGCCGGGATGAGAGCCGGCTGTCCCGCTGCCTCAACACCTATGACCTGGTAGCTCTTGGGGTGGGCAGCACCTTGGGCGCTGGTGTCTATGTCCTAGCCGGTGCCGTGGCCCGTGAAAATGCTGGCCCTGCCATCGTCATCTCCTTCCTGATCGCCGCTCTTGCCTCAGTGTTGGCCGGCCTGTGCTATGGCGAGTTTGGGGCTCGTGTTCCCAAGACAGGCTCAGCCTACCTCTACAGCTACGTGACGGTGGGGGAGCTCTGGGCCTTCATCACTGGCTGGAACCTGATTCTCTCCTACATCATTGGTACCTCAAGCGTGGCAAGAGCCTGGAGTGCGACTTTTGATGAGCTGATAGGCAAGCCCATTGGAGAGTTCTCACGCCAACACATGGCCCTGAACGCCCCTGGGGTGCTGGCCCAAACCCCGGACATATTTGCTGTGATTATAATTATCATCTTAACAGGACTGTTAACTCTTGGCGTGAAGGAGTCAGCCATGGTGAACAAAATCTTCACCTGCATCAATGTCCTGGTCTTGTGCTTCATCATGGTGTCGGGATTCGTGAAAGGCTCCATTAAAAACTGGCAGCTCACAGAGCAAAATTTCTCCTGTAACAACAACGACACAAACTTGAAATACGGTGAGGGAGGGTTCATGCCCTTTGGATTCTCCGGTGTCCTGTCAGGGGCAGCTACCTGCTTTTATGCCTTCGTGGGCTTTGACTGCATCGCCACCACAGGGGAAGAAGTCAAGAACCCCCAGAAGGCCATTCCTGTGGGCATCGTGGCGTCCCTCCTCATTTGCTTCATAGCGTATTTTGGCGTGTCTGCCGCTCTCACGCTCATGATGCCTTACTTCTGCCTGGATATCGACAGCCCGCTGCCTGGTGCCTTCAAGCACGGGGGCTGGGAAGAAGCTAAGTACGCAGTGGCCATTGGCTCTCTCTGTGCACTTTCCACCAGTCTCCTAGGCTCCATGTTTCCCATGCCCAGAGTTATCTATGCCATGGCTGAAGATGGACTACTGTTTAAATTTTTGGCCAAAATCAACGAGAGGACCAAAACACCAGTAATCGCCACCGTGACCTCAGGCGCCATTGCTGCTGTGATGGCCTTCCTCTTTGAACTGAAGGACCTGGTGGACCTCATGTCCATTGGCACTCTCCTGGCTTACTCTCTGGTGGCTGCCTGTGTTTTAGTCTTACGGTACCAGCCAGAACAACCTAATCTGGTATACCAGATGGCCAGAACCACCGAGGAGCTAGATCGAGTAGATCAGAACGAGCTGGTCAGTGCCAGCGAGTCACAGACAGGCTTTTTACCAGTAGCTGAGAAGTTTTCTCTGAAGTCCATTCTCTCACCCAAGAATGTGGAGCCCTCCAAATTCTCAGGGCTAATTGTGAACATTTCAGCCGGCCTTCTAGCTGCTCTTATCATTACTGTGTGCATTGTGGCTGTGCTTGGAAGAGAGGCCCTGGCCGAGGGAACACTGTGGGCAGTCTTTGTAATGACAGGGTCAGTCCTCCTCTGCATGCTGGTGACAGGCATCATCTGGAGACAGCCTGAGAGCAAGACCAAGCTCTCATTTAAGGTACCCCTTGTCCCCATACTTCCCATCTTGAGCATCTTCGTGAACGTCTATCTGATGATGCAGCTGGACCAGGGCACGTGGGTCCGGTTTGCAGTGTGGATGCTGATAGGCTTCACCATCTACTTCGGTTATGGGGTCTGGCACAGTGAGGAAGCGTCCCTGGCTGCTGGCCAGGCAAAGACTCCTGACAGCAACTTGGACCAGTGCAAATGA

X-ERV Env and RBD

>SpretERV    M.spretus
GTACAACATGACAGCCCTCATCAGGTCTTCAATGTTACTTGGAGAGTTACCAACTTAATGACAGGACAGACAGCTAATGCTACCTCCCTCCTGGGGACAATGACCGATGCCTTTCCTAAACTGTACTTTGACTTGTGCGATTTAATAGGGGACGACTGGGATGAGATTGGACTCGGGTGTCGCACTCCCGGGGGAAGAAAAAGGGCAAGAACATTTGACTTCTATGTTTGCCCCGGGCATACTGTACCAACAGGGTGTAGAGGGCCGAGAGAGGGCTACTGTGGCAAATGGGGCTGTGAGACCACTGGACAGGCATACTGGAAGCCATCATCATCATGGGACCTAATTTCCCTTAAGCGAGGAAACACCCCTCGGAATCAGGGCCCCTGTTATGATTCCTCAGCGGTCTCCAGTGACATCCAGGGTGCCACACCGGGGGGTCGATGCAATCCCCTAGTCCTAGAATTCACTGACGCGGGTAAAAAGGCCAGCTGGGATGGCCCCAAAGTATGGGGACTAAGACTGTACCGATCCACAGGGATCGACCCGGTGACCCGGTTCTCTTTGACCCGCCAGGTCCTCAATATAGGGCCCCGCATCCCC
>MuscERVSkive1  M.m.musculus(SKIVE)
GTACAACGTGACAGCCCTCACCAGGTCTTCAATGTTACTTGGAAAGTTACCAACCTAATGACAGGACAAACAGCTAACGCCACCTCCCTCCTGGGGACGATGACAGACACCTTCCCTAAACTATATTTTGACCTGTGTGATTTAGTAGGAGACTACTGGGATGACCCAGAACCCTCTATTAGAGATGGTTGCCGCTCTCCCGGGGGAAGAAAAAGGACAAGACTATATGACTTCTATGTTTGCCCCGGTCATACTGTACCAATAGGGTGTAGAGGACCGGGAGAGGGCTACTGTGGCAAATGGGGATGTGAGACCACTGGACAGGCATACTGGAAGCCATCATCATCATGGGACCTAATTTCCCTTAAGCGAGGAAACACTCCTAAGGATCAGGGCCCCTGTTATGATTCCTCGGTCTCCAGTGGCGTCCAGGGTGCCACACCGGGGGGTCGATGCAACCCCCTGGTCTTAGAATTCACTGACGCGGGTAGAAAGGCCAGCTGGGATGCCCCCAAAGTTTGGGGACTAAGACTCTATCGATCCACAGGGGCCGACCCGGTGACCCGGTTCTCTTTGACCCGCCAGGTCCTCAATGTAGGACCCCGCGCCCCC
>MuscERVSkive2  M.m.musculus(SKIVE)                 
GTACAACGTGACAGCCCTCACCAGATCTTCAATGTTACTTGGAGAGTTACCAACCTAATGACAGGTCAAACAGCTAACGCCACCTCCCTCCTGGGGACGATGACAGACACCTTCCCCAAACTATATTTTGACCTGTGTGATTTAGTAGGAGACTACTGGGATGACCCAGAACCCGAGATTGGGGACGGTTGCCGCACTCCTGGGGGAAGAAGAAGGACAAGACTGTATGACTTCTATGTTTGCCCCGGTCATACTGTACCAATAGGGTGTGGAGGACCGGGAGAGGGCTACTGTGGCAAATGGGGATGTGAGACCACTGGACAGGCTTACTGGAAGCCATCATCATCATGGGACCTAATTTCCCTAAAGCGAGGAAACACTCCTAAGGATCGGGGCCCCTGTTATGATTCCTCGGTCTCCAGTGGCGTCCAGGGTGCCACACCGGGGGGTCGATGCAACCCCCTGGTCTTAGAATTCACTGACGCGGGTAAAAAGGCCAGCTGGGATGCCCCCAAAGTTTGGGGACTAAGACTCTATCGATCCGCAGGGGCCGACCCGGTGACCCGGTTCTCTTTGACCCGCCAGGTCCTCAATGCAGGACCCCGCGTCCCC
>CastERV1   CAST/EiJ
GTACAACGTGACAGCCCTCACCAGGTCTTCAATGTTACTTGGAGAGTTACCAACCTAATGACAGGACAAACAGCTAACGCCACCTCCCTCCTGGGGACGATGACAGACACCTTCCCTAAACTATATTTTGACCTGTGTGATTTAGTAGGAGATTACTGGGATGACCCAGATGGAGATGGTTGCCGCTCTCCCGGGAGAAGAAAAAGGACAAGACTGTATGACTTCTATGTTTGCCCCGGGCATACTGTACCAACAGGGTGTGGAGGCCCGAGAGAGGGCTACTGTGGCAAATGGGGCTGTGAGACCACTGGACAGGCATACTGGAAGCCATCATCATCATGGGACCTAATTTCCCTTAAGCGAGGAAACACCCCTCGGAATCAGGGCCCCTGTTATGATTCCTCAGCGGTCTCCAGTGGCATCCAGGGTGCCACACCGGGGGGTCGATGCAATCCCCTAGTCCTAGAATTCACTGACGCGGGTAAAAAGGCCAGCTGGAATGGCCCCAAAGTATGGGGACTAAGACTGTACCGATCCACAGGAACCGACCCGGTGACCCGGTTCTCTTTGACCCGCCAGGTCCTCAATATAGGGCCCCGCATCCCC
>CastERV2   CAST/EiJ
GTACAACGTGACAGCCCTCACCAGGTCTTCAATGTTACTTGGAGAGTTACCAACCTAATGACAGGACAAACAGCTAACGCCACCTCCCTCCTGGGGACGATGACAGACACCTTCCCTAAACTATATTTTGACCTGTGTGATTTAGTAGGAGACAACTGGGATGACCCAGATGGAGATGGTTGCCGCTCTCCCGGGAGAAGAAAAAGGACAAGACTGTATGACTTCTATGTTTGCCCCGGTCATACTGTACCAGTAGGGTGTGGAGGGCCGAGAGAGGGCTACTGTGGCAAATGGGGATGTGAGACCACTGGACAGGCATACTGGAAGCCATCATCATCATGGGACCTAATTTCCCTTAAGCGAGGAAACACTCCTAAGGATCAGGGCCCCTGTTATGATTCCTCGGTCTCCAGTGACGTCCAGGGTGCCACACCGGGGGGTCGATGCAACCCCCTAGTCTTAGAATTCACTGACGCGGGTAAAAAGGCCAGCTGGGATGCCCCCAAAGTTTGGGGACTAAGACTCTATCGATCCACAGGGGCCGACCCGGTGACCCGGTTCTCTTTGACCCGCCAGGTCCTCAATGTAGGACCCCGCGCCCCC
>MuscERV-Tom1  M.m.musculus Tom/TUA
GTACAACGTGACAGCCCTCACCAGATCTTCAATGTTACTTGGAGAGTTACCAACCTAATGACAGGTCAAACAGCTAACGCCACCTCCCTCCTGGGGACGATGACAGACACCTTCCCCAAACTATATTTTGACCTGTGTGATTTAGTAGGAGACTACTGGGATGACCCAGAACCTGAGATTGGGGACGGTTGCCGCACTCCTGGGGGAAGAAGAAGGACAAGGCTGTATGACTTCTATGTTTGCCCCGGTCATACTGTACCAATAGGGTGTGGAGGACCGGGAGAGGGCTACTGTGGCAAATGGGGATGTGAGACCGCTGGACAGGCATACTGGAAGCCATCATCATCATGGGACCTAATTTCCCTTAAGCGAGGAAACACTCCTAAGGATCAGGGCCCCTGTTATGATTCCTCGGTCTCCAGTGGCGTCCAGGGTGCCACACCGGGGGGTCGATGCAACCCCCTGGTCTTAGAATTCACTGACGCGGGTAGAAAGGCCAGCTGGGATGCCCCCAAAGTTTGGGGACTAAGACTCTATCGATCCACAGGGGCCGACCCGGTGACCCGGTTCTCTTTGACCCGCCAGGTCCTCAATGCAGGACCCCGCGTCCCC
>MuscERV-Tom2   M.m.musculus Tom/TUA
GTACAACGTGACAGCCCTCACCAGGTCTTCAATGTTACTTGGAGAGTTACCAACCTAATGACAGGACAAACAGCTAACGCCACCTCCCTCCTGGGGACGATGACAGACACCTTCCCTAAACTATATTTTGACCTGTGTGATTTAGTAGGAGACTATTGGGATGACCCAGATGGAGATGGTTGCCGCTCTCCCGGGGGAAGAAAAAGGACAAGACTGTATGACTTCTATGTTTGCCCCGGTCATACTGTACCAATAGGGTGTGGAGGGCCGGGAGAGGGCTACTGTGGCAAATGGGGATGTGAGACCACTGGACAGGCATACTGGAAGCCATCATCATCATGGGACCTAATTTCCCTTAAGCGAGGAAACACTCCTAAGGATCAGGGCCCCTGTTATGATTCCTCGGTCTCCAGTGGCGTCCAGGGTGCCACACCGGGGGGTCGATGCAACCCCCTGGTCTTAGAATTCACTGACGCGGGTAGAAAGGCCAGCTGGGATGCCCCCAAAGTTTGGGGACTAAGACTCTATCGATCCACAGGAGCCGACCCGGTGACCCGGTTCTCTTTGACCCGCCAGGTCCTCAATGCAGGACCCCGCGTCCCC
>MYL-ERV  M.m.musculus-MYL
GTACAACGTGACAGCCCTCACCAGATCTTCAATGTTACTTGGAGAGTTACCAACCTAATGACAGGTCAAACAGCTAACGCCACCTCCCTCCTGGGGACGGTGACAGACACCTTCCCTAAACTATATTTTGACCTGTGTGATTTAGTAGGAGACTACTGGGATGACCCAGAACCCGAGATTGGGGATGGTTGCCGCACTCCTGGGGGAAGAAAAAGGACAAGACTGTATGACTTCTATGTTTGCCCCGGTCATACTGTACCAATAGGGTGTGGAGGACCGGGAGAGGGCTACTGTGGCAAATGGGGATGTGAGACCACTGGACAGGCATACTGGAAGCCATCATCATCATGGGACCTAATTTCCCTTAAGCGAGGAAACACTCCTAAGGATCAGGGCCCCTGTTATGATTCCTCGGTCTCCAGTGGCGTCCAGGGTGCCACACCGGGGGGTCGATGCAACCCCCTGGTCTTAGAATTCACTGACGCGGGTAGAAAGGCCAGCTGGGATGCCCCCAAAGTTTGGGGACTAAGACTCTATCGATCCACAGGGGCCGACCCGGTGACCCGGTTCTCTTTGACCCGCCAGGTCCTCAATGCAGGACCCCGCGTCCCC


Fv1  

>M.m.molossinus MAE 
ATGAATTTCCCACGTGCGCTTGCTGGTTTCTCGAGCTGGCTCTTCAAACCTGAACTTGCCGAGGACTCTCCGGATAATGACTCTCCGGATAATGACACTGTTAACCCATGGCGTGAGCTGCTGCAGAAGATAAATGTGGCCGATCTCCCCGATTCATCCTTTTCGAGCGGTAAGGAACTTAATGACTCTGTGTACCATACTTTTGAACATTTCTGCAAGATTAGGGACTATGACGCAGTTGGCGAGCTGCTTCTGGCATTTCTGGATAAAGTAACAAAGGAAAGGGACCAATTCAGAGATGAAATTTCCCAGCTCCGAATGCACATAAGTGATCTAAAGGCTTCTAAGTGTGTCCTGGGGGAGACTCTTCTTTCCTACCGCCACAGGATTGAAGTTGGGGAAAAACAGACTGAAGCCCTCATTGTGAGGTTAGCTGATGTGCAATCCCAGGTCATGTGTCAGCCTGCCCGGAAAGTGTCTGCAGATAAGGTGAGGGCACTGATTGGTAAAGAATGGGATCCGGTAACCTGGGATGGAGATGTGTGGGAGGACATAGATTCTGAAGGGTCTGAGGAAGCTGAGTTGCCCACTGTCTTGGCCTCTCCATCCTTGTCTGAGGAAAGTGGTTATGCCTTGTCTAAAGAACGCACCCAGCAGGACAAAGCAGATGCCCCTCAGATCCAGTCTTCAACATCCTTAGTTACTTCTGAACCTGTCACCAGACCCAAGTCTCTGTCTGACCTTACAAGTCAGAAACACCGCCATACTAATCATGAACTCAATTCACTTGCTCACTCAAATCGCCAAAAGGCAAAGGAACATGCTAGGAAATGGATTTTAAGGGTGTGGGATAATGGTGGGAGGCTCACAATACTGGATCAGATTGAATTTCTCAGTTTAGGTCCTTTGAGCCTTGATAGTGAGTTTAATGTCATAGCCCGCACTGTTGAAGATAATGGTGTGAAGAGTTTGTTTGATTGGTTGGCTGAAGCATGGGTCCAGAGATGGCCTACTACAAGAGAGCTGCAGTCGCCTGACACCCTGGAGTGGTATTTTATTGAGGATGGGATTAAAAGGCTTAGGGAACTTGGAATGATAGAGTGGCTTTGTGTAAAAGCTACTTGTCCACAGTGGAGGGGCCCGGAAGATGTACCCATCACGAGAGCTATGAGGATAACTTTTGTCCGGGAAACTAGAGAGACTTGGAAGAGCTTTGTATTTAGCCTCCTCTGTATAAAGGACATAACAGTGGGGAGCGTGGCTGCTCAGTTGCATGATCTAATAGAATTAAGTTTAAAGCCAACAGCAGCTGGCTTGACTTCTGTAGGCTCTGTGGGGGTTCTCTCTCTCTCTCCCTGGAAACATCAAAGCAACAGTTAAAGAGCTTAAAATCAGGAGGAG:CCCCCCCCCCCCCCCGCAGTGGAGACAGAGGACAGAGATGATTTTTTGCTTTCTTTCAACATAGATTTTAGAGCCAGAGGTGGGTTACCTTCCTATGATACCCCTGATGCGCCACAAACCCGAGAAGACTATTGCCACTGGTTGGTTGCAAACAGGAGCTAGATTGTAAGATCCCAACGCTGACAACATCACAGTGCCTTGAACCTAGGACGCAGGGGAGTAAGGCATGGACTGTGCTCAATGAAGGCTTCCTGCTGGCTGGCATTCCTAGTGCTAGAAAGTGCTGTGCAGATTACTGGTGTCCTTGTTTCCACTCAGCTATGGACTCTAAATGTTAATGTCATCAGCACTACAGGCAGCTAGCTGTAGGGGGTTGGGTTGGTCTGGTGCTGCTTGTAGTCAAAAGCTAAATTCTGTTTCCCAAGATCCGATTGCTCCAAGGTGAGCCGATCCTCACGTACTCCAGCCTTTCTTATAAACCTTACTCCCCAGTTTGAAACTATCGGTTAAATAAAACTGGTGATAACCAATTACTGGCGGGGGGGGGGGGGG:AGTTTGAGTTACCGGACTGGTCGAACTAAGTCGAACTGATAATATAAAGCAACATTTGATTGTTCACATATGCTATGAGTAGATAGATGGTCTTCAAAAACCTCGGAGGCCACAGAAAATGGCATTTAAAGGTGTTTTTATTAATTTAAGGCCTTTTTGACATTGAGACATGTCAGCTCCTGGCAGCACCCCATTCGACTTGGAAAAGGAAGGATAAGCATTGAAGAATCTCCGTTAGGAGATGGATTCTAATGTAGCAAGTTGCCACTGGGCAAAGAAAATGCCTTATTCTCTCTGCAGATAGGATGCTGTCCAAAATGGGCGAATTGAAATGCAGGCGAAGTCGACTGCCTAACTCTGCCAAGACAGGGTACACAAGTCCTTCATATGCCTTGCTTCACAAATATGCCTGTCAGGTATACTGCCAGAAGGTTGAAGATGGATGCTCCAACATTATCTAGACAATTCTGGGGAACTGTCAGACAGCTATTTGTCTTCTCTGTAGCCTTGGAAGATGCTTGCCTGTGCTTCCTGCACACTCAGGCAATATTTATCCTTCTGATGTCTCTGATGGAATTGAAGACTAGATAGTTATAGTCTCACACTTAAGCTTAAGTTGTTTTGGATTTAAGAGGTTTTTAGGTCTAAGAAAATGTTTTTAGGTTAATGCATGTTATCACAAAAAATTATTTAGATACAAAACTCTGAACTCACCAAGATAGTATAGATG
>M.m.molossinus MOLC 
ATGAATTTCCCACGTGCGCTTGCTGGTTTCTCGAGCTGGCTCTTCAAACCTGAACTTGCCGAGGACTCTCCGGATAATGACTCTCCGGATAATGACACTGTTAACCCATGGCGTGAGCTGCTGCAGAAGATAAATGTGGCCGATCTCCCCGATTCATCCTTTTCGAGCGGTAAGGAACTTAATGACTCTGTGTACCATACTTTTGAACATTTCTGCAAGATTAGGGACTATGACGCAGTTGGCGAGCTGCTTCTGGCATTTCTGGATAAAGTAACAAAGGAAAGGGACCAATTCAGAGATGAAATTTCCCAGCTCCGAATGCACATAAATGATCTAAAGGCTTCTAAGTGTGTCCTGGGGGAGACTCTTCTTTCCTACCGCCACAGGATTGAAGTTGGGGAAAAACAGACTGAAGCCCTCATTGTGAGGTTAGCTGATGTGCAATCCCAGGTCATGTGTCAGCCTGCCCGGAAAGTGTCTGCAGATAAGGTGAGGGCACTGATTGGTAAAGAATGGGATCCGGTAACCTGGGATGGAGATGTGTGGGAGGACATAGATTCTGAAGGGTCTGAGGAAGCTGAGTTGCCCACTGTCTTGGCCTCTCCATCCTTGTCTGAGGAAAGTGGTTATGCCTTGTCTAAAGAACGCACCCAGCAGGACAAAGCAGATGCCCCTCAGATCCAGTCTTCAACATCCTTAGTTACTTCTGAACCTGTCACCAGACCCAAGTCTCTGTCTGACCTTACAAGTCAGAAACACCGCCATACTAATCATGAACTCAATTCACTTGCTCACTCAAATCGCCAAAAGGCAAAGGAACATGCTAGGAAATGGATTTTAAGGGTGTGGGATAATGGTGGGAGGCTCACAATACTGGATCAGATTGAATTTCTCAGTTTAGGTCCTTTGAGCCTTGATAGTGAGTTTAATGTCATAGCCCGCACTGTTGAAGATAATGGTGTGAAGAGTTTGTTTGATTGGTTGGCTGAAGCATGGGTCCAGAGATGGCCTACTACAAGAGAGCTGCAGTCGCCTGACACCCTGGAGTGGTATTTTATTGAGGATGGGATTAAAAGGCTTAGGGAACTTGGAATGATAGAGTGGCTTTGTGTAAAAGCTACTTGTCCACAGTGGAGGGGCCCGGAAGATGTACCCATCACGAGAGCTATGAGGATAACTTTTGTCCGGGAAACTAGAGAGACTTGGAAGAGCTTTGTATTTAGCCTCCTCTGTATAAAGGACATAACAGTGGGGAGCGTGGCTGCTCAGTTGCATGATCTAATAGAATTAAGTTTAAAGCCAACAGCAGCTGGCTTGACTTCTGTAGGCTCTGTGGGGGTTCTCTCTCTCTCTCCCTGGAAACATCAAAGCAACAGTTAAAGAGCTTAAAATCAGGAGGAGCCCCCCCCCCCCCGCAGTGGAGACAGAGGACAGAGATGATTTTTTGCTTTCTTTCAACATAGATTTTAGAGCCAGAGGTGGGTTACCTTCCTATGATACCCCTGATGCGCCACAAACCCGAGAAGACTATTGCCACTGGTTGGTTGCAAACAGGAGCTAGATTGTAAGATCCCAACGCTGACAACATCACAGTGCCTTGAGCCTAGGACGCAGGGGAGTAAGGCATGGACTGTGCTCAATGAAGGCTTCCTGCTGGCTGGCATTCCTAGTGCTAGAAAGTGCTGTGCAGATTACTGGTGTCCTTGTTTCCACTCAGCTATGGACTCTAAATGTTAATGTCATCAGCACTACAGGCAGCTAGCTGTAGGGGGTTGGGTTGGTCTGGTGCTGCTTGTAGTCAAAAGCTAAATTCTGTTTCCCAAGATCCGATTGCTCCAAGGTGAGCCGATCCTCACGTACTCCAGCCTTTCTTATAAACCTTACTCCCCAGTTTGAAACTATCGGTTAAATAAAACTGGTGATAACCAATTACTGGCGGGGGGGGGGGGGGGGGGAGTTTGAGTTACCGGACTGGTCGAACTAAGTCGAACTGATAATATAAAGCAACATTTGATTGTTCACATATGCTATGAGTAGATAGATGGTCTTCAAAAACCTCGGAGGCCACAGAAAATGGCATTTAAAGGTGTTTTTATTAATTTAAGGCCTTTTTGACATTGAGACACGTCAGCTCCTGGCAGCACCCCATTCGACTTGGAAAAGGAAGGATAAGCATTGAAGAATCTCCGTTAGGAGATGGATTCTAATGTAGCAAGTTGCCACTGGGCAAAGAAAATGCCTTATTCTCTCTGCAGATAGGATGCTGTCCAAAATGGGCGAATTGAAATGCAGGCGAAGTCGACTGCCTAACTCTGCCAAGACAGGGTACACAAGTCCTTCATATGCCTTGCTTCACAAATATGCCTGTCAGGTATACTGCCAGAAGGTTGAAGATGGATGCTCCAACATTATCTAGACAATTCTGGGGAACTGTCAGACAGCTATTTGTCTTCTCTGTAGCCTTGGAAGATGCTTGCCTGTGCTTCCTGCACACTCAGGCAATATTTATCCTTCTGATGTCTCTGATGGAATTGAAGACTAGATAGTTATAGTCTCACACTTAAGCTTAAGTTGTTTTGGATTTAAGAGGTTTTTAGGTCTAAGAAAATGTTTTTAGGTTAATGCATGTTATCACAAAAAATTATTTAGATACAAAACTCTGAACTCACCAAGATAGTATAGATG
>M.m.molossinus JF1 
ATGAATTTCCCACGTGCGCTTGCTGGTTTCTCGAGCTGGCTCTTCAAACCTGAACTTGCCGAGGACTCTCCGGATAATGACTCTCCGGATAATGACACTGTTAACCCATGGCGTGAGCTGCTGCAGAAGATAAATGTGGCCGATCTCCCCGATTCATCCTTTTCGAGCGGTAAGGAACTTAATGACCCTGTGTACCATACTTTTGAACATTTCTGCAAGATTAGGGACTATGACGCAGTTGGCGAGCTGCTTCTGGCATTTCTGGATAAAGTAACAAAGGAAAGGGACCAATTCAGAGATGAAATTTCCCAGCTCCGAATGCACATAAATGATCTAAAGGCTTCTAAGTGTGTCCTGGGGGAGACTCTTCTTTCCTACCGCCACAGGATTGAAGTTGGGGAAAAACAGACTGAAGCCCTCATTGTGAGGTTAGCTGATGTGCAATCCCAGGTCATGTGTCAGCCTGCCCGGAAAGTGTCTGCAGATAAGGTGAGGGCACTGATTGGTAAAGAATGGGATCCGGTAACCTGGGATGGAGATGTGTGGGAGGACATAGATTCTGAAGGGTCTGAGGAAGCTGAGCTGCCCACTGTCTTGGCCTCTCCATCCTTGTCTGAGGAAAGTGGTTATGCCTTGTCTAAAGAACGCACCCAGCAGGACAAAGCAGATGCCCCTCAGATCCAGTCTTCAACATCCTTAGTTACTTCTGAACCTGTCACCAGACCCAAGTCTCTGTCTGACCTTACAAGTCAGAAACACCGCCATACTAATCATGAACTCAATTCACTTGCTCACTCAAATCGCCAAAAGGCAAAGGAACATGCTAGGAAATGGATTTTAAGGGTGTGGGATAATGGTGGGAGGCTCACAATACTGGATCAGATTGAATTTCTCAGTTTAGGTCCTTTGAGCCTTGATAGTGAGTTTAATGTCATAGCCCGCACTGTTGAAGATAATGGTGTGAAGAGTTTGTTTGATTGGTTGGCTGAAGCATGGGTCCAGAGATGGCCTACTACAAGAGAGCTGCAGTCGCCTGACACCCTGGAGTGGTATTTTATTGAGGATGGGATTAAAAGGCTTAGGGAACTTGGAATGATAGAGTGGCTTTGTGTAAAAGCTACTTGTCCACAGTGGAGGGGCCCGGAAGATGTACCCATCACGAGAGCTATGAGGATAACTTTTGTCCGGGAAACTAGAGAGACTTGGAAGAGCTTTGTATTTAGCCTCCTCTGTATAAAGGACATAACAGTGGGGAGCGTGGCTGCTCAGTTGCATGATCTAATAGAATTAAGTTTAAAGCCAACAGCAGCTGGCTTGACTTCTGTAGGCTCTGTGGGGGTTCTCTCTCTCTCTCCCTGGAAACATCAAAGCAACAGTTAAAGAGCTTAAAATCAGGAGGAGCCCCCCCCCCCCCGCAGTGGAGACAGAGGACAGAGATGATTTTTTGCTTTCTTTCAACATAGATTTTAGAGCCAGAGGTGGGTTACCTTCCTATGATACCCCTGATGCGCCACAAACCCGAGAAGACTATTGCCACTGGTTGGTTGCAAACAGGAGCTAGATTGTAAGATCCCAACGCTGACAACATCACAGTGCCTTGAACCTAGGACGCAGGGGAGTAAGGCATGGACTGTGCTCAATGAAGGCTTCCTGCTGGCTGGCATTCCTAGTGCTAGAAAGTGCTGTGCAGATTACTGGTGTCCTTGTTTCCACTCAGCTATGGACTCTAAATGTTAATGTCATCAGCACTACAGGCAGCTAGCTGTAGGGGGTTGGGTTGGTCTGGTGCTGCTTGTAGTCAAAAGCTAAATTCTGTTTCCCAAGATCCGATTGCTCCAAGGTGAGCCGATCCTCACGTACTCCAGCCTTTCTTATAAACCTTACTCCCCAGTTTGAAACTATCGGTTAAATAAAACTGGTGATAACCAATTACTGGCGGGGGGGGGGGGGGGGGGAGTTTGAGTTACCGGACTGGTCGAACTAAGTCGAACTGATAATATAAAGCAACATTTGATTGTTCACATATGCTATGAGTAGATAGATGGTCTTCAAAAACCTCGGAGGCCACAGAAAATGGCATTTAAAGGTGTTTTTATTAATTTAAGGCCTTTTTGACATTGAGACATGTCAGCTCCTGGCAGCACCCCATTCGACTTGGAAAAGGAAGGATAAGCATTGAAGAATCTCCGTTAGGAGATGGATTCTAATGTAGCAAGTTGCCACTGGGCAAAGAAAATGCCTTATTCTCTCTGCAGGTAGGATGCTGTCCAAAATGGGCGAATTGAAATGCAGGCGAAGTCGACTGCCTAACTCTGCCAAGACAGGGTACACAAGTCCTTCATATGCCTTGCTTCACAAATATGCCTGTCAGGTATACTGCCAGAAGGTTGAAGATGGATGCTCCAACATTATCTAGACAATTCTGGGGAACTGTCAGACAGCTATTTGTCTTCTCTGTAGCCTTGGAAGATGCTTGCCTGTGCTTCCTGCACACTCAGGCAATATTTATCCTTCTGATGTCTCTGATGGAATTGAAGACTAGATAGTTATAGTCTCACACTTAAGCTTAAGTTGTTTTGGATTTAAGAGGTTTTTAGGTCTAAGAAAATGTTTTTAGGTTAATGCATGTTGTCACAAAAAATTATTTAGATACAAAACTCTGAACTCACCAAGATAGTATAGATG
>M.bactrianus  
TTTAAGGGTGTGGGATAATGGTGGGAGGCTCACAATACTGGATCAGATTGAATTTCTCAGTTTAGGTCCTTTGAGCCTTGATAGTGAGTTTAATGTCATAGCCCGCACTGTTGAAGATAATGGTGTGAAGAGTTTGTTTGATTGGTTGGCTGAAGCATGGGTCCAGAGATGGCCTACTACAAGAGAGCTGCAGTCGCCTGACACCCTGGAGTGGTATTCTATTGAGGATGGGATTAAAAGGCTTAGGGAACTTGGAATGATAGAGTGGCTTTGTGTAAAAGCTACTTGTCCACAGTGGAGGGGCCCGGAAGATGTACCCATCACGAGAGCTATGAGGATAACTTTTGTCCGGGAAACTGTAGAGACTTGGAAGAGCTTTGTATTTAGCCTCCTCTGTATAAAGGACATAACAGTGGGGAGCGTGGCTGCTCAGTTGCATGATCTAATAGAATTAAGTTTAAAGCCAACAGCAGCTGGCTTGACTTCTGTAGGCTCTGTGGGGGTTCTCTCTCTCTCTCCCTGGAAACATCAAAGCAACAGTTAAAGAGCTTAAAATCAGGAGGAGCCCCCCCCCCCCCCGCAGTGGAGACAGAGGACAGAGATGATTTTTTGCTTTCTTTCAACATAGATTTTAGAGCCAGAGGTGGGTTACCTCCCTATGATACCCCTGATGCGCCACAAACCCGAGAAGACTATTGCCACTGGTTGGTTGCAAACAGGAGCTAGATTGTAAGATCCCAACGCTGACAACATCACAGTGCCTTGAACCTAGGACGCAGGGGAGTAAGGCATGGACTGTGCTCAATGAAGGCTTCCTGCTGGCTGGCATTCCTAGTGCTAGAAAGTGCTGTGCAGATTACTGGTGTCCTTGTTTCCACTCAGCTATGGACTCTAAATGTTAATGTCATCAGCACTACAGGCAGCTAGCTGTAGGGGGTTGGGTTGGTCTGGTGCTGCTTGTAGTCAAAAGCTAAATTCTGTTTCCCAAGATCCGATTGCTCCAAGGTGAGCCGATCCTCACGTACTCCAGCCTTTCTTATAAACCTTACTCCCCAGTTTGAAACTATCGGTTAAATAAAACTGGTGATAACCAATTACTGGCGGGGGGGGGGGGGAGTTTGAGTTACCGGACTGGTCGAACTAAGTCGAACTGATAATATAAAGCAACATTTGATTGTTCACATATGCTATGAGTAGATAGATGGTCTTCAAAAACCTCGGAGGCCACAGAAAATGGCATTTAAAGGTGTTTTTATTAATTTAAGGCCTTTTTGACATTGAGACATGTCAGCTCCTGGCAGCACCCCACTCGACTTGGAAAAGGAAGGATAAGCATTGAAGAATCTCCGTTAGGAGATGGATTCTAATGTAGCAAGTTGCCACTGGGCAAAGAAAATGCCTTATTCTCTCTGCAGATAGGATGCTGTCCAAAATGGGCGAATTGAAATGCAGGCGAAGTCGACTGCCTAACTCTGCCAAGACAGGGTACACAAGTCCTTCATATGCCTTGCTTCACAAATATGCCTGTCAGGTATACTGCCAGAAGGTTGAAGATGGATGCTCCAACATTATCTAGACAATTCTGGGGAACTGTCAGACAGCTATTTGTCTTCTCTGTAGCCTTGGAAGATGCTTGCCTGTGCTTCCTGCACACTCAGGCAATGTTTATCCTTCTGATGTCTCTGATGGAATTGAAGACTAGATAGTTATAGTCTCACACTTAAGCTTAAGTTGTTTTGGATTTAAGAGGTTTTTAGGTCTAAGAAAATGTTTTTAGGTTAATGCATGTTATCACAAAAAATTATTTAGATACAAAACTCTGAACTCACCAAGATAGTATAGATG
>M.m.castaneus(Philippines)  
TTTAAGGGTGTGGGATAATGGTGGGAGGCTCACAATACTGGATCAGATTGAATTTCTCAGTTTAGGTCCTTTGAGCCTTGATAGTGAGTTTAATGTCATAGCCCGCACTGTTGAAGATAATGGTGTGAAGAGTTTGTTTGATTGGTTGGCTGAAGCATGGGTCCAGAGATGGCCTACTACAAGAGAGCTGCAGTCGCCTGACACCCTGGAGTGGTATTCTATTGAGGATGGGATTAAAAGGCTTAGGGAACTTGGAATGATAGAGTGGCTTTGTGTAAAAGCTACTTGTCCACAGTGGAGGGGCCCGGAAGATGTACCCATCACGAGAGCTATGAGGATAACTTTTGTCCGGGAAACTGTAGAGACTTGGAAGAGCTTTGTATTTAGCCTCCTCTGTATAAAGGACATAACAGTGGGGAGCGTGGCTGCTCAGTTGCATGATCTAATAGAATTAAGTTTAAAGCCAACAGCAGCTGGCTTGACTTCTGTAGGCTCTGTGGGGGTTCTCTCTCTCTCTCCCTGGAAACATCAAAGCAACAGTTAAAGAGCTTAAAATCAGGAGGAGCCCCCCCCCCCCGCAGTGGAGACAGAGGACAGAGATGATTTTTTGCTTTCTTTCAACATAGATTTTAGAGCCAGAGGTGGGTTACCTTCCTATGATACCCCTGATGCGCCACAAACCCGAGAAGACTATTGCCACTGGTTGGTTGCAAACAGGAGCTAGATTGTAAGATCCCAACGCTGACAACATCACAGTGCCTTGAACCTAGGACGCAGGGGAGTAAGGCATGGACTGTGCTCAATGAAGACTTCCTGCTGGCTGGCATTCCTAGTGCTAGAAAGTGCTGTGCAGATTACTGGTGTCCTTGTTTCCACTCAGCTATGGACTCTAAATGTTAATGTCATCAGCACTACAGGCAGCTAGCTGTAGGGGGTTGGGTTGGTCTGGTGCTGCTTGTAGTCAAAAGCTAAATTCTGTTTCCCAAGATCCGATTGCTCCAAGGTGAGCCGATCCTCACGTACTCCAGCCTTTCTTATAAACCTTACTCCCCAGTTTGAAACTATCGGTTAAATAAAACTGGTGATAACCAATTACTGGCGGGGGGGGGGGGGGCGGGGAGTTTGAGTTACCGGACTGGTCGAACTAAGTCGAACTGATAATATAAAGCAACATTTGATTGTTCACATATGCTATGAGTAGATAGATGGTCTTCAAAAACCTCGGAGGCCACAGAAAATGGCATTTAAAGGTGTTTTTATTAATTTAAGGCCTTTTTGACATTGAGACATGTCAGCTCCTGGCAGCACCCCATTCGACTTGGAAAAGGAAGGATAAGCATTGAAGAATCTCCGTTAGGAGATGGATTCTAATGTAGCAAGTTGCCACTGGGCAAAGAAAATGCCTTATTCTCTCTGCAGATAGGATGCTGTCCAAAATGGGCGAATTGAAATGCAGGCGAAGTCGACTGCCTAACTCTGCCAAGACAGGGTACACAAGTCCTTCATATGCCTTGCTTCACAAATATGCCTGTCAGGTATACTGCCAGAAGGTTGAAGATGGATGCTCCAACATTATCTAGACAATTCTGGGGAACTGTCAGACAGCTATTTGTCTTCTCTGTAGCCTTGGAAGATGCTTGCCTATGCTTCCTGCACACTCAGGCAATATTTATCCTTCTGATGTCTCTGATGGAATTGAAGACTAGATAGTTATAGTCTCACACTTAAGCTTAAGTTGTTTTGGATTTAAGAGGTTTTTAGGTCTAAGAAAATGTTTTTAGGTTAATGCATGTTATCACAAAAAATTATTTAGATACAAAACTCTGAACTCACCAAGATAGTATAGATG
>M.m.domesticus (Skokholm) SK/Cam
TTTAAGGGTGTGGGATAATGGTGGGAGGCTCACAATACTGGATCAGATTGAATTTCTCAGTTTAGGTCCTTTGAGCCTTGATAGTGAGTTTAATGTCATAGCCCGCACTGTTGAAGATAATGGTGTGAAGAGTTTGTTTGATTGGTTGGCTGAAGCATGGGTCCAGAGATGGCCTACTACAAGAGAGCTGCAGTCGCCTGACACCCTGGAGTGGTATTCTATTGAGGATGGGATTAAAAGGCTTAGGGAACTTGGAATGATAGAGTGGCTTTGTGTAAAAGCTACTTGTCCACAGTGGAGGGGCCCGGAAGATGTACCCATCACGAGAGCTATGAGGATAACTTTTGTCCGGGAAACTGTAGAGACTTGGAAGAGCTTTGTATTTAGCCTCCTCTGTATAAAGGACATAACAGTGGGGAGCGTGGCTGCTCAGTTGCATGATCTAATAGAATTAAGTTTAAAGCCAACAGCAGCTACAAAACTCTGAACTCACCAAGATAGTATAGATG
>M.m.musculus Aks
ATGAATTTCCCACGTGCGCTTGCTGGTTTCTCGAGCTGGCTCTTCAAACCTGAACTTGCCGAGGACTCTCCGGATAATGACTCTCCGGATAATGACACTGTTAACCCATGGCGTGAGCTGCTGCAGAAGATAAATGTGGCCGATCTCCCCGATTCATCCTTTTCGAGCGGTAAGGAACTTAATGACTCTGTGTACCATACTTTTGAACATTTCTGCAAGATTAGGGACTATGACGCAGTTGGCGAGCTGCTTCTGGCATTTCTGGATAAAGTAACAAAGGAAAGGGACCAATTCAGAGATGAAATTTCCCAGCTCCGAATGCACATAAATGATCTAAAGGCTTCTAAGTGTGTCCTGGGGGAGACTCTTCTTTCCTACCGCCACAGGATTGAAGTTGGGGAAAAACAGACTGAAGCCCTCATTGTGAGGTTAGCTGATGTGCAATCCCAGGTCATGTGTCAGCCTGCCCGGAAAGTGTCTGCAGATAAGGTGAGGGCACTGATTGGTAAAGAATGGGATCCGGTAACCTGGGATGGAGATGTGTGGGAGGACATAGATTCTGAAGGGTCTGAGGAAGCTGAGTTGCCCACTGTCTTGGCCTCTCCATCCTTGTCTGAGGAAAGTGGTTATGCCTTGTCTAAAGAACGCACCCAGCAGGACAAAGCAGATGCCCCTCAGATCCAGTCTTCAACATCCTTAGTTACTTCTGAACCTGTCACCAGACCCAAGTCTCTGTCTGACCTTACAAGTCAGAAACACCGCCATACTAATCATGAACTCAATTCACTTGCTCACTCAAATCGCCAAAAGGCAAAGGAACATGCTAGGAAATGGATTTTAAGGGTGTGGGATAATGGTGGGAGGCTCACAATACTGGATCAGATTGAATTTCTCAGTTTAGGTCCTTTGAGCCTTGATAGTGAGTTTAATGTCATAGCCCGCACTGTTGAAGATAATGGTGTGAAGAGTTTGTTTGATTGGTTGGCTGAAGCATGGGTCCAGAGATGGCCTACTACAAGAGAGCTGCAGTCGCCTGACACCCTGGAGTGGTATTTTATTGAGGATGGGATTAAAAGGCTTAGGGAACTTGGAATGATAGAGTGGCTTTGTGTAAAAGCTACTTGTCCACAGTGGAGGGGCCCGGAAGATGTACCCATCACGAGAGCTATGAGGATAACTTTTGTCCGGGAAACTGTAGAGACTTGGAAGAGCTTTGTATTTAGCCTCCTCTGTATAAAGGACATAACAGTGGGGAGCGTGGCTGCTCAGTTGCATGATCTAATAGAATTAAGTTTAAAGCCAACAGCAGCTACAAAACTCTGAACTCACCAAGATAGTATAGATG
>M.m.molossinus (Saitama)
TTTAAGGGTGTGGGATAATGGTGGGAGGCTCACAATACTGGATCAGATTGAATTTCTCAGTTTAGGTCCTTTGAGCCTTGATAGTGAGTTTAATGTCATAGCCCGCACTGTTGAAGATAATGGTGTGAAGAGTTTGTTTGATTGGTTGGCTGAAGCATGGGTCCAGAGATGGCCTACTACAAGAGAGCTGCAGTCGCCTGACACCCTGGAGTGGTATTCTATTGAGGATGGGATTGAAAGGCTTAGGGAACTTGGAATGATAGAGTGGCTTTGTGTAAAAGCTACTTGTCCACAGTGGAGGGGCCCGGAAGATGTACCCATCACGAGAGCTATGAGGATAACTTTTGTCCGGGAAACTAGAGAGACTTGGAAGAGCTTTGTATTTAGCCTCCTCTGTATAAAGGACATAACAGTGGGGAGCGTGGCTGCTCAGTTGCATGATCTAATAGAATTAAGTTTAAAGCCAACAGCAGCTGGCTTGACTTCTGTAGGCTCTGTGGGGGTTCTCTCTCTCTCTCCCTGGAAACATCAAAGCAACAGTTAAAGAGCTTAAAATCAGGAGGAGGAGCCCCCCCCCCCCCCCGCAGTGGAGACAGAGGACAGAGATGATTTTTTGCTTTCTTTCAACATAGATTTTAGAGCCAGAGGTGGGTTACCTTCCTATGATACCCCTGATGCGCCACAAACCCGAGAAGACTATTGCCACTGGTTGGTTGCAAACAGGAGCTAGATTGTAAGATCCCAACGCTGACAACATCACAGTGCCTTGAACCTAGGACGCAGGGGAGTAAGGCATGGACTGTGCTCAATGAAGGCTTCCTGCTGGCTGGCATTCCTAGTGCTAGAAAGTGCTGTGCAGATTACTGGTGTCCTTGTTTCCACTCAGCTATGGACTCTAAATGTTAATGTCATCAGCACTACAGGCAGCTAGCTGTAGGGGGTTGGGTTGGTCTGGTGCTGCTTGTAGTCAAAAGCTAAATTCTGTTTCCCAAGATCCGATTGCTCCAAGGTGAGCCGATCCTCACGTACTCCAGCCTTCTTATAAACCTTACTCCCCAGTTTGAAACTATCGGTTAAATAAAACTGGTGATAACCAATTACTGGCGGGGGGGGGGGGGGGAGTTTGAGTTACCGGACTGGTCGAACTAAGTCGAACTGATAATATAAAGCAACATTTGATTGTTCACATATGCTATGAGTAGATAGATGGTCTTCAAAAACCTCGGAGGCCACAGAAAATGGCATTTAAAGGTGTTTTTATTAATTTAAGGCCTTTTTGACATTGAGACATGTCAGCTCCTGGCAGCACCCCATTCGACTTGGAAAAGGAAGGATAAGCATTGAAGAATCTCCGTTAGGAGATGGATTCTAATGTAGCAAGTTGCCACTGGGCAAAGAAAATGCCTTATTCTCTCTGCAGATAGGATGCTGTCCAAAATGGGCGAATTGAAATGCAGGCGAAGTCGACTGCCTAACTCTGCCAAGACAGGGTACACAAGTCCTTATATGCCTTGCTTCACAAATATGCCTGTCAGGTATACTGCCAGAAGGTTGAAGATGGATGCTCCAACATTATCTAGACAATTCTGGGGAACTGTCAGACAGCTATTTGTCTTCTCTGTAGCCTTGGAAGATGCTTGCCTGTGCTTCCTGCCAACTCAGGCAATATTTATCCTTCTGATGTCTCTGATGGAATTGAAGACTAGATAGTTATAGTCTCACACTTAAGCTTAAGTTGTTTTGGATTTAAGAGGTTTTTAGGTCTAAGAAAATGTTTTTAGGTTAATGCATGTTATCACAAAAAATTATTTAGATACAAAACTCTGAACTCACCAAGATAGTATAGATG
>M.m.molossinus MOM
ATGAATTTCCCACGTGCGCTTGCTGGTTTCTCGAGCTGGCTCTTCAAACCTGAACTTGCCGAGGACTCTCCGGATAATGACTCTCCGGATAATGACACTGTTAACCCATGGCGTGAGCTGCTGCAGAAGATAAATGTGGCCGATCTCCCCGATTCATCCTTTTCGAGCGGTAAGGAACTTAATGACTCTGTGTACCATACTTTTGAACATTTCTGCAAGATTAGGGACTATGACGCAGTTGGCGAGCTGCTTCTGGCATTTCTGGATAAAGTAACAAAGGAAAGGGACCAATTCAGAGATGAAATTTCCCAGCTCCGAATGCACATAAATGATCTAAAGGCTTCTAAGTGTGTCCTGGGGGAGACTCTTCTTTCCTACCGCCACAGGATTGAAGTTGGGGAAAAACAGACTGAAGCCCTCATTGTGAGGTTAGCTGATGTGCAATCCCAGGTCATGTGTCAGCCTGCCCGGAAAGTGTCTGCAGATAAGGTGAGGGCACTGATTGGTAAAGAATGGGATCCGGTAACCTGGGATGGAGATGTGTGGGAGGACATAGATTCTGAAGGGTCTGAGGAAGCTGAGTTGCCCACTGTCTTGGCCTCTCCATCCTTGTCTGAGGAAAGTGGTTATGCCTTGTCTAAAGAACGCACCCAGCAGGACAAAGCAGATGCCCCTCAGATCCAGTCTTCAACATCCTTAGTTACTTCTGAACCTGTCACCAGACCCAAGTCTCTGTCTGACCTTACAAGTCAGAAACACCGCCATACTAATCATGAACTCAATTCACTTGCTCACTCAAATCGCCAAAAGGCAAAGGAACATGCTAGGAAATGGATTTTAAGGGTGTGGGATAATGGTGGGAGGCTCACAATACTGGATCAGATTGAATTTCTCAGTTTAGGTCCTTTGAGCCTTGATAGTGAGTTTAATGTCATAGCCCGCACTGTTGAAGATAATGGTGTGAAGAGTTTGTTTGATTGGTTGGCTGAAGCATGGGTCCAGAGATGGCCTACTACAAGAGAGCTGCAGTCGCCTGACACCCTGGAGTGGTATTCTATTGAGGATGGGATTGAAAGGCTTAGGGAACTTGGAATGATAGAGTGGCTTTGTGTAAAAGCTACTTGTCCACAGTGGAGGGGCCCGGAAGATGTACCCATCACGAGAGCTATGAGGATAACTTTTGTCCGGGAAACTAGAGAGACTTGGAAGAGCTTTGTATTTAGCCTCCTCTGTATAAAGGACATAACAGTGGGGAGCGTGGCTGCTCAGTTGCATGATCTAATAGAATTAAGTTTAAAGCCAACAGCAGCTGGCTTGACTTCTGTAGGCTCTGTGGGGGTTCTCTCTCTCTCTCCCTGGAAACATCAAAGCAACAGTTAAAGAGCTTAAAATCAGGAGGAGCCCCCCCCCCCCCCCCGCAGTGGAGACAGAGGACAGAGATGATTTTTTGCTTTCTTTCAACATAGATTTTAGAGCCAGAGGTGGGTTACCTTCCTATGATACCCCTGATGCGCCACAAACCCGAGAAGACTATTGCCACTGGTTGGTTGCAAACAGGAGCTAGATTGTAAGATCCCAACGCTGACAACATCACAGTGCCTTGAACCTAGGACGCAGGGGAGTAAGGCATGGACTGTGCTCAATGAAGGCTTCCTGCTGGCTGGCATTCCTAGTGCTAGAAAGTGCTGTGCAGATTACTGGTGTCCTTGTTTCCACTCAGCTATGGACTCTAAATGTTAATGTCATCAGCACTACAGGCAGCTAGCTGTAGGGGGTTGGGTTGGTCTGGTGCTGCTTGTAGTCAAAAGCTAAATTCTGTTTCCCAAGATCCGATTGCTCCAAGGTGAGCCGATCCTCACGTACTCCAGCCTTTCTTATAAACCTTACTCCCCAGTTTGAAACTATCGGTTAAATAAAACTGGTGATAACCAATTACTGGCGGGGGGGGGGGGGGGGAGTTTGAGTTACCGGACTGGTCGAACTAAGTCGAACTGATAATATAAAGCAACATTTGATTGTTCACATATGCTATGAGTAGATAGATGGTCTTCAAAAACCTCGGAGGCCACAGAAAATGGCATTTAAAGGTGTTTTTATTAATTTAAGGCCTTTTTGACATTGAGACATGTCAGCTCCTGGCAGCACCCCATTCGACTTGGAAAAGGAAGGATAAGCATTGAAGAATCTCCGTTAGGAGATGGATTCTAATGTAGCAAGTTGCCACTGGGCAAAGAAAATGCCTTATTCTCTCTGCAGATAGGATGCTGTCCAAAATGGGCGAATTGAAATGCAGGCGAAGTCGACTGCCTAACTCTGCCAAGACAGGGTACACAAGTCCTTCATATGCCTTGCTTCACAAATATGCCTGTCAGGTATACTGCCAGAAGGTTGAAGATGGATGCTCCAACATTATCTAGACAATTCTGGGGAACTGTCAGACAGCTATTTGTCTTCTCTGTAGCCTTGGAAGATGCTTGCCTGTGCTTCCTGCACACTCAGGCAATATTTATCCTTCTGATGTCTCTGATGGAATTGAAGACTAGATAGTTATAGTCTCACACTTAAGCTTAAGTTGTTTTGGATTTAAGAGGTTTTTAGGTCTAAGAAAATGTTTTTAGGTTAATGCATGTTATCACAAAAAATTATTTAGATACAAAACTCTGAACTCACCAAGATAGTATAGATG
>M.m.musculus (Novobirsk,Russia) 
TTTAAGGGTGTGGGATAATGGTGGGAGGCTCACAATACTGGATCAGATTGAATTTCTCAGTTTAGGTCCTTTGAGCCTTGATAGTGAGTTTAATGTCATAGCCCGCACTGTTGAAGATAATGGTGTGAAGAGTTTGTTTGATTGGTTGGCTGAAGCATGGGTCCAGAGATGGCCTACTACAAGAGAGCTGCAGTCGCCTGACACCCTGGAGTGGTATTTTATTGAGGATGGGATTAAAAGGCTTAGGGAACTTGGAATGATAGAGTGGCTTTGTGTAAAAGCTACTTGTCCACAGTGGAGGGGCCCGGAAGATGTACCCATCACGAGAGCTATGAGGATAACTTTTGTCCGGGAAACTGTAGAGACTTGGAAGAGCTTTGTATTTAGCCTCCTCTGTATAAAGGACATAACAGTGGGGAGCGTGGCTGCTCAGTTGCATGATCTAATAGAATTAAGTTTAAAGCCAACAGCAGCTACAAAACTCTGAACTCACCAAGATAGTATAGATG
>M.m.musculus   PWK/PhJ  
ATGAATTTCCCACGTGCGCTTGCTGGTTTCTCGAGCTGGCTCTTCAAACCTGAACTTGCCGAGGACTCTCCGGATAATGACTCTCCGGATAATGACACTGTTAACCCATGGCGTGAGCTGCTGCAGAAGATAAATGTGGCCGATCTCCCCGATTCATCCTTTTCGAGCGGTAAGGAACTTAATGACTCTGTGTACCATACTTTTGAACATTTCTGCAAGATTAGGGACTATGACGCAGTTGGCGAGCTGCTTCTGGCATTTCTGGATAAAGTAACAAAGGAAAGGGACCAATTCAGAGATGAAATTTCCCAGCTCCGAATGCACATAAATGATCTAAAGGCTTCTAAGTGTGTCCTGGGGGAGACTCTTCTTTCCTACCGCCACAGGATTGAAGTTGGGGAAAAACAGACTGAAGCCCTCATTGTGAGGTTAGCTGATGTGCAATCCCAGGTCATGTGTCAGCCTGCCCGGAAAGTGTCTGCAGATAAGGTGAGGGCACTGATTGGTAAAGAATGGGATCCGGTAACCTGGGATGGAGATGTGTGGGAGGACATAGATTCTGAAGGGTCTGAGGAAGCTGAGTTGCCCACTGTCTTGGCCTCTCCATCCTTGTCTGAGGAAAGTGGTTATGCCTTGTCTAAAGAACGCACCCAGCAGGACAAAGCAGATGCCCCTCAGATCCAGTCTTCAACATCCTTAGTTACTTCTGAACCTGTCACCAGACCCAAGTCTCTGTCTGACCTTACAAGTCAGAAACACCGCCATACTAATCATGAACTCAATTCACTTGCTCACTCAAATCGCCAAAAGGCAAAGGAACATGCTAGGAAATGGATTTTAAGGGTGTGGGATAATGGTGGGAGGCTCACAATACTGGATCAGATTGAATTTCTCAGTTTAGGTCCTTTGAGCCTTGATAGTGAGTTTAATGTCATAGCCCGCACTGTTGAAGATAATGGTGTGAAGAGTTTGTTTGATTGGTTGGCTGAAGCATGGGTCCAGAGATGGCCTACTACAAGAGAGCTGCAGTCGCCTGACACCCTGGAGTGGTATTCTATTGAGGATGGGATTAAAAGGCTTAGGGAACTTGGAATGATAGAGTGGCTTTGTGTAAAAGCTACTTGTCCACAGTGGAGGGGCCCGGAAGATGTACCCATCACGAGAGCTATGAGGATAACTTTTGTCCGGGAAACTGTAGAGACTTGGAAGAGCTTTGTATTTAGCCTCCTCTGTATAAAGGACATAACAGTGGGGAGCGTGGCTGCTCAGTTGCATGATCTAATAGAATTAAGTTTAAAGCCAACAGCAGCTACAAAACTCTGAACTCACCAAGATAGTATAGATG
>M.musculus IAS3 Korea 
TTTAAGGGTGTGGGATAATGGTGGGAGGCTCACAATACTGGATCAGATTGAATTTCTCAGTTTAGGTCCTTTGAGCCTTGATAGTGAGTTTAATGTCATAGCCCGCACTGTTGAAGATAATGGTGTGAAGAGTTTGTTTGATTGGTTGGCTGAAGCATGGGTCCAGAGATGGCCTACTACAAGAGAGCTGCAGTCGCCTGACACCCTGGAGTGGTATTTTATTGAGGATGGGATTAAAAGGCTTAGGGAACTTGGAATGATAGAGTGGCTTTGTGTAAAAGCTACTTGTCCACAGTGGAGGGGCCCGGAAGATGTACCCATCACGAGAGCTATGAGGATAACTTTTGTCCGGGAAACTAGAGAGACTTGGAAGAGCTTTGTATTTAGCCTCCTCTGTATAAAGGACATAACAGTGGGGAGCGTGGCTGCTCAGTTGCATGATCTAATAGAATTAAGTTTAAAGCCAACAGCAGCTGGCTTGACTTCTGTAGGCTCTGTGGGGGTTCTCTCTCTCTCTCCCTGGAAACATCAAAGCAACAGTTAAAGAGCTTAAAATCAGGAGGAGCCCCCCCCCCCCGCAGTGGAGACAGAGGACAGAGATGATTTTTTGCTTTCTTTCAACATAGATTTTAGAGCCAGAGGTGGGTTACCTTCCTATGATACCCCTGATGCGCCACAAACCCGAGAAGACTATTGCCACTGGTTGGTTGCAAACAGGAGCTAGATTGTAAGATCCCAACGCTGACAACATCACAGTGCCTTGAACCTAGGACGCAGGGGAGTAAGGCATGGACTGTGCTCAATGAAGGCTTCCTGCTGGCTGGCATTCCTAGTGCTAGAAAGTGCTGTGCAGATTACTGGTGTCCTTGTTTCCACTCAGCTATGGACTCTAAATGTTAATGTCATCAGCACTACAGGCAGCTAGCTGTAGGGGGTTGGGTTGGTCTGGTGCTGCTTGTAGTCAAAGGCTAAATTCTGTTTCCCAAGATCCGATTGCTCCAAGGTGAGCCGATCCTCACGTACTCCAGCCTTTCTTATAAACCTTACTCCCCAGTTTGAAACTATCGGTTAAATAAAACTGGTGATAACCAATTACTGGCGGGGGGGGGGGGGGGGGAGTTTGAGTTACCGGACTGGTCGAACTAAGTCGAACTGATAATATAAAGCAACATTTGATTGTTCACATATGCTATGAGTAGATAGATGGTCTTCAAAAACCTCGGAGGCCACAGAAAATGGCATTTAAAGGTGTTTTTATTAATTTAAGGCCTTTTTGACATTGAGACATGTCAGCTCCTGGCAGCACCTCATTCGACTTGGAAAAGGAAGGATAAGCATTGAAGAATCTCCGTTAGGAGATGGATTCTAATGTAGCAAGTTGCCACTGGGCAAAGAAAATGCCTTATTCTCTCTGCAGATAGGATGCTGTCCAAAATGGGCGAATTGAAATGCAGGCGAAGTCGACTGCCTAACTCTGCCAAGACAGGGTACACAAGTCCTTCATATGCCTTGCTTCACAAATATGCCTGTCAGGTATACTGCCAGAAGGTTGAAGATGGATGCTCCAACATTATCTAGACAATTCTGGGGAACTGTCAGACAGCTATTTGTCTTCTCTGTAGCCTTGGAAGATGCTTGCCTGTGCTTCCTGCACACTCAGGCAATATTTATCCTTCTGATGCCTCTGATGGAATTGAAGACTAGATAGTTATAGTCTCACACTTAAGCTTAAGTTGTTTTGGATTTAAGAGGTTTTTAGGTCTAAGAAAATGTTTTTAGGTTAATGCATGTTATCACAAAAAATTATTTAGATACAAAACTCTGAACTCACCAAGATAGTATAGATG
>M.m.musculus Las (China)
ATGAATTTCCCACGTGCGCTTGCTGGTTTCTCGAGCTGGCTCTTCAAACCTGAACTTGCCGAGGACTCTCCGGATAATGACTCTCCGGATAATGACACTGTTAACCCATGGCGTGAGCTGCTGCAGAAGATAAATGTGGCCGATCTCCCCGATTCATCCTTTTCGAGCGGTAAGGAACTTAATGACTCTGTGTACCATACTTTTGAACATTTCTGCAAGATTAGGGACTATGACGCAGTTGGCGAGCTGCTTCTGGCATTTCTGGATAAAGTAACAAAGGAAAGGGACCAATTCAGAGATGAAATTTCCCAGCTCCGAATGCACATAAATGATCTAAAGGCTTCTAAGTGTGTCCTGGGGGAGACTCTTCTTTCCTACCGCCACAGGATTGAAGTTGGGGAAAAACAGACTGAAGCCCTCATTGTGAGGTTAGCTGATGTGCAATCCCAGGTCATGTGTCAGCCTGCCCGGAAAGTGTCTGCAGATAAGGTGAGGGCACTGATTGGTAAAGAATGGGATCCGGTAACCTGGGATGGAGATGTGTGGGAGGACATAGATTCTGAAGGGTCTGAGGAAGCTGAGTTGCCCACTGTCTTGGCCTCTCCATCCTTGTCTGAGGAAAGTGGTTATGCCTTGTCTAAAGAACGCACCCAGCAGGACAAAGCAGATGCCCCTCAGATCCAGTCTTCAACATCCTTAGTTACTTCTGAACCTGTCACCAGACCCAAGTCTCTGTCTGACCTTACAAGTCAGAAACACCGCCATACTAATCATGAACTCAATTCACTTGCTCACTCAAATCGCCAAAAGGCAAAGGAACATGCTAGGAAATGGATTTTAAGGGTGTGGGATAATGGTGGGAGGCTCACAATACTGGATCAGATTGAATTTCTCAGTTTAGGTCCTTTGAGCCTTGATAGTGAGTTTAATGTCATAGCCCGCACTGTTGAAGATAATGGTGTGAAGAGTTTGTTTGATTGGTTGGCTGAAGCATGGGTCCAGAGATGGCCTACTACAAGAGAGCTGCAGTCGCCTGACACCCTGGAGTGGTATTTTATTGAGGATGGGATTAAAAGGCTTAGGGAACTTGGAATGATAGAGTGGCTTTGTGTAAAAGCTACTTGTCCACAGTGGAGGGGCCCGGAAGATGTACCCATCACGAGAGCTATGAGGATAACTTTTGTCCGGGAAACTGTAGAGACTTGGAAGAGCTTTGTATTTAGCCTCCTCTGTATAAAGGACATAACAGTGGGGAGCGTGGCTGCTCAGTTGCATGATCTAATAGAATTAAGTTTAAAGCCAACAGCAGCTACAAAACTCTGAACTCACCAAGATAGTATAGATG
>M.musculus  (Vladivostok, Russia)
ATGAATTTCCCACGTGCGC
TTGCTGGTTTCTCGAGCTGGCTCTTCAAACCTGAACTTGCCGAGGACTCTCCGGATAATGACTCTCCGGATAATGACACTGTTAACCCATGGCGTGAGCTGCTGCAGAAGATAAATGTGGCCGATCTCCCCGATTCATCCTTTTCGAGCGGTAAGGAACTTAATGACTCTGTGTACCATACTTTTGAACATTTCTGCAAGATTAGGGACTATGACGCAGTTGGCGAGCTGCTTCTGGCATTTCTGGATAAAGTAACAAAGGAAAGGGACCAATTCAGAGATGAAATTTCCCAGCTCCGAATGCACATAAATGATCTAAAGGCTTCTAAGTGTGTCCTGGGGGAGACTCTTCTTTCCTACCGCCACAGGATTGAAGTTGGGGAAAAACAGACTGAAGCCCTCATTGTGAGGTTAGCTGATGTGCAATCCCAGGTCATGTGTCAGCCTGCCCGGAAAGTGTCTGCAGATAAGGTGAGGGCACTGATTGGTAAAGAATGGGATCCGGTAACCTGGGATGGAGATGTGTGGGAGGACATAGATTCTGAAGGGTCTGAGGAAGCTGAGTTGCCCACTGTCTTGGCCTCTCCATCCTTGTCTGAGGAAAGTGGTTATGCCTTGTCTAAAGAACGCACCCAGCAGGACAAAGCAGATGCCCCTCAGATCCAGTCTTCAACATCCTTAGTTACTTCTGAACCTGTCACCAGACCCAAGTCTCTGTCTGACCTTACAAGTCAGAAACACCGCCATACTAATCATGAACTCAATTCACTTGCTCACTCAAATCGCCAAAAGGCAAAGGAACATGCTAGGAAATGGATTTTAAGGGTGTGGGATAATGGTGGGAGGCTCACAATACTGGATCAGATTGAATTTCTCAGTTTAGGTCCTTTGAGCCTTGATAGTGAGTTTAATGTCATAGCCCGCACTGTTGAAGATAATGGTGTGAAGAGTTTGTTTGATTGGTTGGCTGAAGCATGGGTCCAGAGATGGCCTACTACAAGAGAGCTGCAGTCGCCTGACACCCTGGAGTGGTATTTTATTGAGGATGGGATTAAAAGGCTTAGGGAACTTGGAATGATAGAGTGGCTTTGTGTAAAAGCTACTTGTCCACAGTGGAGGGGCCCGGAAGATGTACCCATCACGAGAGCTATGAGGATAACTTTTGTCCGGGAAACTGTAGAGACTTGGAAGAGCTTTGTATTTAGCCTCCTCTGTATAAAGGACATAACAGTGGGGAGCGTGGCTGCTCAGTTGCATGATCTAATAGAATTAAGTTTAAAGCCAACAGCAGCTACAAAACTCTGAACTCACCAAGATAGTATAGATG
>M.musculus    Wuh(China)
AGGGTGTGGGATAATGGTGGGAGGCTCACAATACTGGATCAGATTGAATTTCTCAGTTTAGGTCCTTTGAGCCTTGATAGTGAGTTTAATGTCATAGCCCGCACTGTTGAAGATAATGGTGTGAAGAGTTTGTTTGATTGGTTGGCTGAAGCATGGGTCCAGAGATGGCCTACTACAAGAGAGCTGCAGTCGCCTGACACCCTGGAGTGGTATTCTATTGAGGATGGGATTAAAAGGCTTAGGGAACTTGGAATGATAGAGTGGCTTTGTGTAAAAGCTACTTGTCCACAGTGGAGGGGCCCGGAAGATGTACCCATCACGAGAGCTATGAGGATAACTTTTGTCCGGGAAACTAGAGAGACTTGGAAGAGCTTTGTATTTAGCCTCCTCTGTATAAAGGACATAACAGTGGGGAGCGTGGCTGCTCAGTTGCATGATCTAATAGAATTAAGTTTAAAGCCAACAGCAGCTGGCTTGACTTCTGTAGGCTCTGTGGGGGTTCTCTCTCTCTCTCCCTGGAAACATCAAAGCAACAGTTAAAGAGCTTAAAATCAGGAGGAGCCCCCCCCCCCCCCCCGCAGTGGAGACAGAGGACAGAGATGATTTTTTGCTTTCTTTCAACATAGATTTTAGAGCCAGAGGTGGGTTACCTTCCTATGATACCCCTGATGCGCCACAAACCCGAGAAGACTATTGCCACTGGTTGGTTGCAAACAGGAGCTAGATTGTAAGATCCCAACGCTGACAACATCACAGTGCCTTGAACCTAGGACGCAGGGGAGTAAGGCATGGACTGTGCTCAATGAAGGCTTCCTGCTGGCTGGCATTCCTAGTGCTAGAAAGTGCTGTGCAGATTACTGGTGTCCTTGTTTCCACTCAGCTATGGACTCTAAATGTTAATGTCATCAGCACTACAGGCAGCTAGCTGTAGGGGGTTGGGTTGGTCTGGTGCTGCTTGTAGTCAAAAGCTAAATTCTGTTTCCCAAGATCCGATTGCTCCAAGGTGAGCCGATCCTCACGTACTCCAGCCTTTCTTATAAACCTTACCCCCCAGTTTGAAACTATCGGTTAAATAAAACTGGTGATAGCCAATTACTGGCGGGGGGGGGGGGGGGGAGTTTGAGTTACCGGACTGGTCGAACTAAGTCGAACTGATAATATAAAGCAACATTTGATTGTTCACATATGCTATGAGTAGATAGATGGTCTTCAAAAACCTCGGAGGCCACAGAAAATGGCATTTAAAGGTGTTTTTATTAATTTAAGGCCTTTTTGACATTGAGACATGTCAGCTCCTGGCAGCACCCCATTCGACTTGGAAAAGGAAGGATAAGCATTGAAGAATCTCCGTTAGGAGATGGATTCTAATGTAGCAAGTTGCCACTGGGCAAAGAAAATGCCTTATTCTCTCTGCAGATAGGATGCTGTCCAAAATGGGCGAATTGAAATGCAGGCGAAGTCGACTGCCTAACTCTGCCAAGACAGGGTACACAAGTCCTTCATATGCCTTGCTTCACAAATATGCCTGTCAGGTATACTGCCAGAAGGTTGAAGATGGATGCTCCAACATTATCTAGACAATTCTGGGGAACTGTCAGACAGCTATTTGTCTTCTCTGTAGCCTTGGAAGATGCTTGCCTGTGCTTCCTGCACACTCAGGCAATATTTATCCTTCTGATGTCTCTGATGGAATTGAAGACTAGATAGTTATAGTCTCACACTTAAGCTTAAGTTGTTTTGGATTTAAGAGGTTTTTAGGTCCAAGAAAATGTTTTTAGGTTAATGCATGTTATCACAAAAAATTATTTAGATACAAAACTCTGAACTCACCAAGATAGTATAGATG
>M.m.domesticus   CLA
CAGTCGCCTGACACCCTGGAGTGGTATTTTATTGAGGATGGGATTAAAAGGCTTAGGGAACTTGGAATGATAGAGTGGCTTTGTGTAAAAGCTACTTGTCCACAGTGGAGGGGCCCGGAAGATGTACCCATCACGAGAGCTATGAGGATAACTTTTGTCCGGGAAACTGTAGAGACTTGGAAGAGCTTTGTATTTAGCCTCCTCTGTATAAAGGACATAACAGTGGGGAGCGTGGCTGCTCAGTTGCATGATCTAATAGAATTAAGTTTAAAGCCAACAGCAGCTACAAAACTCTGAACTCACCAAGATAGTATAGATGAGACACC
>M.m.domesticus   ZALENDE
AGTTTGTTTGATTGGTTGGCTGAAGCATGGGTCCAGAGATGGCCTACTACAAGAGAGCTGCAGTCGCCTGACACCCTGGAGTGGTATTTTATTGAGGATGGGATTAAAAGGCTTAGGGAACTTGGAATGATAGAGTGGCTTTGTGTAAAAGCTACTTGTCCACAGTGGAGGGGCCCGGAAGATGTACCCATCACGAGAGCTATGAGGATAACTTTTGTCCGGGAAACTGTAGAGACTTGGAAGAGCTTTGTATTTAGCCTCCTCTGTATAAAGGACATAACAGTGGGGAGCGTGGCTGCTCAGTTGCATGATCTAATAGAATTAAGTTTAAAGCCAACAGCAGCTACAAAACTCTGAACTCACCAAGATAGTATAGAT 
